# Supplementary material for: Ethical values in college education: a mixed-methods pilot study to assess health sciences students’ perceptions
Source: BMC Med Educ. 2018 Dec 4;18:289. doi: 10.1186/s12909-018-1396-7 (PMC6278160; doi:10.1186/s12909-018-1396-7)
Supplement: Supplementary file 2 — Raw dataset. Archive of data obtained in the study. (XLSX 104 kb) [file 12909_2018_1396_MOESM2_ESM.xlsx]

## Sheet: PROFESOR1
ID	AGE	Q1	Q2	Q3	Q4	Q5	Q6	Q7	Q8	Q9	Q10	Q11	Q12	Q13	Q14	Q15	Q16	Q17	Q18	Q19	Q20	Q21	Q22	Q23	Q24	Q25	Q26	Q27	Q28	Q29	Q30	Q31	Q32	Q33	Q34	Q35	Q36	Q37	Q38	Q39	Q40	Q41	Q42	Q43	Q44	Q45	Q46	Q47	Q48
1	18-20	4	3	1	2	2	3	3	3	2	3	3	4	4	1	4	3	3	2	3	3	4	4	4	2	1	4	4	4	3	4	3	3	3	4	3	3	2	4	3	3	3	4	4	3	4	2	3	2
2	18-20	4	2	3	4	4	3	4	4	3	2	3	4	4	2	3	4	2	2	3	3	3	3	3	2	3	4	3	3	1	4	3	2	2	4	3	3	1	3	4	3	2	4	4	4	4	3	2	4
3	18-20	3	2	1	4	4	3	3	3	3	2	3	3	4	2	4	2	2	1	3	3	1	4	3	1	2	3	2	3	1	3	4	2	3	3	3	4	1	2	3	4	1	2	2	3	3	2	1	3
4	18-20	3	2	1	4	4	3	3	4	4	1	3	4	4	1	4	3	1	1	3	4	1	4	3	1	2	4	4	4	2	2	4	1	2	3	4	4	1	4	4	4	2	4	4	4	4	4	1	1
5	18-20	3	2	4	3	3	3	3	4	4	2	3	3	3	2	4	4	2	1	3	4	3	3	3	1	2	4	3	3	1	3	4	1	3	3	2	3	1	3	4	3	3	4	3	3	3	3	2	3
6	18-20	4	2	3	4	4	4	3	3	2	1	3	4	4	3	4	2	4	1	3	4	1	3	4	1	4	3	4	4	1	4	2	2	1	4	3	4	1	4	4	4	2	4	3	4	4	1	1	1
7	20-22	3	3	2	3	3	3	3	3	2	2	2	3	3	1	3	3	2	1	2	3	2	3	3	2	2	3	2	3	1	2	3	2	2	2	3	3	2	2	4	3	2	2	4	3	3	2	2	2
8	18-20	2	3	1	3	1	3	3	1	3	3	2	4	3	2	2	1	4	1	4	3	3	4	3	1	1	4	4	4	4	1	2	1	2	3	2	2	1	2	2	3	1	4	3	4	3	1	1	1
9	18-20	4	2	2	3	3	3	4	3	3	2	4	4	4	1	3	3	3	1	3	3	3	3	3	1	1	4	4	4	1	1	3	2	2	4	4	4	1	4	4	4	3	4	4	4	3	4	3	3
11	18-20	4	3	2	4	2	3	4	4	4	3	3	4	4	2	4	4	3	1	4	4	3	3	3	2	3	4	4	4	1	3	3	3	2	4	3	4	3	3	4	3	2	4	4	3	3	4	2	3
12	18-20	4	1	1	3	3	3	4	4	3	1	3	4	3	2	4	2	2	2	3	3	3	2	4	1	2	4	4	4	1	4	4	1	3	3	3	3	1	4	4	4	1	4	4	4	4	3	1	2
13	18-20	3	4	1	3	3	3	2	4	2	3	2	3	3	3	4	4	4	1	3	4	3	2	3	1	1	4	4	3	1	4	3	3	2	3	2	4	1	3	3	3	3	3	4	4	2	3	1	3
14	18-20	4	3	2	3	3	4	4	4	3	3	3	3	4	1	4	3	3	1	3	3	4	3	3	1	3	4	4	3	1	3	2	1	2	4	3	3	1	3	4	3	3	4	4	4	4	3	1	2
15	18-20	4	2	3	4	4	2	2	4	3	3	3	4	4	2	2	2	3	1	3	3	2	3	3	1	2	4	4	4	4	3	3	2	2	3	3	4	1	4	2	3	2	4	4	4	4	4	1	2
16	20-22	4	1	2	4	3	4	4	4	4	3	4	4	4	1	3	4	4	1	3	4	3	4	4	2	2	4	4	4	1	4	3	1	4	4	3	4	1	4	4	4	3	4	4	4	4	4	3	3
17	18-20	4	2	3	4	2	3	3	3	3	3	4	4	4	1	4	3	2	1	3	4	4	4	4	2	1	4	3	4	1	4	3	2	3	4	3	4	2	3	4	4	2	3	4	4	4	3	2	3
18	18-20	4	1	2	3	3	3	3	3	2	3	3	4	4	1	4	3	4	1	3	4	2	4	3	1	3	4	3	3	1	4	3	1	3	3	4	4	1	3	3	3	3	3	3	3	3	2	1	2
19	18-20	3	2	2	3	2	3	2	3	2	1	2	3	3	1	3	2	3	2	4	2	1	3	4	1	2	4	4	4	1	2	3	2	1	4	3	3	1	3	4	4	1	4	4	4	4	2	3	2
20	18-20	3	3	2	3	3	3	2	3	3	3	2	4	3	2	3	1	1	1	4	3	2	3	2	1	2	4	4	3	3	3	3	1	3	3	4	3	1	3	4	3	1	4	3	3	3	2	1	1
21	18-20	4	3	2	2	3	3	3	3	1	2	3	3	3	1	4	3	3	1	2	3	3	3	4	1	2	3	3	3	1	4	4	2	2	3	2	4	2	3	4	3	3	3	3	3	3	2	3	2
22	18-20	4	2	1	3	3	4	4	4	4	3	4	4	4	1	3	3	4	1	3	4	4	4	3	2	4	4	4	3	2	4	3	3	2	4	3	4	2	4	4	4	3	3	3	4	3	3	2	4
23	18-20	4	2	3	4	3	4	3	4	3	2	4	4	4	1	4	4	4	2	3	4	3	4	4	2	3	4	4	3	1	4	3	1	3	4	3	4	1	4	3	3	3	4	4	4	4	3	1	3
24	18-20	3	3	2	4	4	3	4	4	4	2	3	4	4	2	3	4	4	1	3	4	3	4	4	2	1	4	4	4	1	3	2	1	4	4	3	3	1	4	4	4	2	4	4	4	3	4	2	4
25	18-20	4	2	3	4	4	4	4	4	3	3	2	3	4	1	4	1	4	1	3	4	3	3	3	1	3	4	4	4	1	4	4	1	2	3	3	4	1	3	2	4	2	4	4	4	3	4	1	2
26	18-20	4	2	3	3	4	3	4	4	3	4	3	4	4	2	4	3	3	1	2	4	3	4	4	4	3	4	3	3	1	4	4	1	4	4	3	4	1	4	4	4	2	3	4	4	4	4	1	3
27	18-20	3	2	4	4	3	3	4	3	3	3	4	4	4	1	2	2	4	1	3	3	3	4	3	1	3	4	3	3	1	2	3	1	3	4	3	3	2	3	3	4	2	4	4	4	3	2	2	3
28	20-22	4	3	1	3	3	4	4	2	3	1	3	4	3	1	3	2	3	1	4	4	2	3	4	1	2	4	4	4	1	2	2	2	3	4	4	4	2	4	4	3	1	2	4	3	3	4	2	1
29	20-22	4	3	2	4	3	3	4	3	4	2	4	4	4	1	4	3	3	1	4	4	3	4	4	2	4	4	4	3	1	4	2	2	3	4	4	4	4	4	3	4	3	3	4	4	4	4	4	4
30	18-20	4	2	1	4	2	3	4	3	2	4	2	4	4	1	4	4	4	1	2	4	4	4	4	1	3	4	4	3	1	3	2	2	4	3	1	4	1	4	3	4	1	4	4	4	4	3	2	4
31	18-20	4	1	2	3	2	4	4	4	3	2	3	4	3	1	4	4	4	2	3	4	3	4	4	1	1	4	3	4	1	4	3	2	3	3	4	4	1	3	4	4	1	3	4	4	4	4	2	4
32	18-20	4	2	3	4	4	3	4	4	4	3	3	4	4	1	4	4	4	1	3	4	2	4	3	2	2	4	4	3	2	4	3	1	2	3	3	3	1	4	4	4	4	4	4	4	4	4	4	3
33	18-20	4	1	3	3	3	3	3	3	2	3	4	4	4	1	3	3	3	1	2	4	2	3	3	1	2	4	4	4	1	3	3	2	2	4	2	3	1	3	3	3	2	4	4	4	4	4	4	4
34	18-20	4	3	3	3	4	4	4	4	3	3	3	4	4	1	3	3	4	1	4	4	3	4	4	3	2	4	4	4	1	2	3	1	3	3	3	4	2	4	4	4	4	4	4	4	4	2	2	3
35	18-20	4	2	3	4	2	4	1	3	3	1	3	4	3	3	2	2	1	1	4	4	4	4	3	1	3	3	4	3	1	1	1	3	3	3	1	4	1	3	3	4	2	4	3	4	3	2	2	1
36	18-20	4	3	2	4	3	3	4	4	4	3	3	4	4	3	3	3	4	1	3	4	2	3	3	1	3	4	4	4	3	3	4	2	2	4	2	2	1	4	4	3	2	4	3	3	4	4	1	3
37	18-20	4	2	1	4	4	4	4	4	4	4	3	4	4	1	4	1	4	1	4	4	4	3	3	2	3	4	3	4	1	2	3	1	2	3	4	4	1	4	3	2	3	4	4	4	3	4	1	2
38	24-26	4	2	2	4	4	4	4	4	3	3	4	4	3	1	3	4	4	1	4	4	4	3	4	1	1	4	3	4	1	3	4	2	4	3	2	4	1	4	4	4	3	4	4	4	3	4	1	2
39	18-20	3	2	2	3	4	3	4	3	3	3	4	4	3	1	2	2	4	1	2	4	2	3	4	1	2	3	3	4	2	4	3	2	3	3	2	4	1	3	2	3	2	3	3	3	3	2	1	3
40	20-22	4	2	2	3	2	3	4	4	3	2	3	3	4	1	3	4	2	1	4	3	3	3	3	1	1	4	4	4	1	2	1	2	2	3	3	3	1	4	1	3	2	4	4	3	3	4	1	2

## Sheet: PROFESOR2
GRUPO	AGE	TITULACIÓN	CURSO	Q1	Q2	Q3	Q4	Q5	Q6	Q7	Q8	Q9	Q10	Q11	Q12	Q13	Q14	Q15	Q16	Q17	Q18	Q19	Q20	Q21	Q22	Q23	Q24	Q25	Q26	Q27	Q28	Q29	Q30	Q31	Q32	Q33	Q34	Q35	Q36	Q37	Q38	Q39	Q40	Q41	Q42	Q43	Q44	Q45	Q46
CONTROL	20-22	MEDICINA	2º	4	2		4	3	3	4	4	3	3	2	4	4	1	4	4	4	3		4	3	4	4	2	3	4	4	4	2	4	1	3	1	4		4	2	4		4	1	4	4	4	4	4
CONTROL	18-20	MEDICINA	2º	4	1		3	3	4	4	4	3	4	3	4	4	1	4	3	4	1		4	2	4	4	1	2	4	4	3	1	3	3	2	3	4		4	1	4		4	3	4	4	4	4	4
CONTROL		MEDICINA	2º	4	3		4	3	4	1	4	3	3	4	4	4	2	2	1	1	1		3	2	3	1	1	1	4	4	4	1	1	2	1	1	4		3	1	4		4	1	2	1	4	4	4
CONTROL	22-24	MEDICINA	2º	4	2		4	2	3	2	4	3	1	3	4	3	1	3	1	3	1		4	3	4	3	1	3	4	4	3	2	1	1	2	3	3		3	1	4		3	1	4	4	3	2	4
CONTROL	20-22	MEDICINA	2º	4	1		4	3	3	4	3	3	2	3	4	4	1	3	2	1	1		3	3	4	4	1	3	4	4	4	1	3	2	1	2	3		3	2	3		4	2	4	4	4	4	4
CONTROL	20-22	MEDICINA	2º	4	3		3	2	4	4	3	2	1	4	4	4	1	4	4	2	1		4	1	3	4	1	3	4	3	4	1	3	3	2	3	4		4	1	4		4	2	3	4	4	4	2
CONTROL	18-20	MEDICINA	2º	4	2		3	2	3	3	4	3	1	2	4	4	1	4	3	2	1		3	3	4	3	4	2	4	4	4	2	4	3	1	3	4		3	1	3		2	1	4	4	3	4	4
CONTROL	18-20	MEDICINA	2º	4	1		3	2	3	4	4	3	3	4	4	4	1	3	4	1	1		4	2	4	4	4	4	4	4	3	1	4	4	3	4	4		4	1	4		4	1	4	4	4	4	4
CONTROL	18-20	MEDICINA	2º	4	2		2	3	4	3	4	4	4	4	4	3	1	2	3	4	1		4	4	4	4	1	3	4	4	4	2	3	3	2	4	3		4	3	4		4	2	4	4	4	4	4
CONTROL	22-24	MEDICINA	2º	4	1		4	4	4	4	4	3	2	3	4	4	1	4	3	3	1		4	3	3	4	1	2	4	3	4	1	3	3	4	3	4		4	1	4		4	3	4	4	4	4	4
CONTROL	18-20	MEDICINA	2º	4	4		3	4	4	4	4	4	3	4	4	4	1	3	4	4	1		4	2	3	4	3	2	4	4	4	1	4	4	1	4	4		4	1	4		4	4	4	4	4	4	4
CONTROL	18-20	MEDICINA	2º	4	2		4	3	4	3	3	4	3	3	4	4	1	4	3	3	1		4	2	3	4	1	2	3	3	4	1	4	3	2	2	3		3	1	3		4	2	4	4	4	4	3
CONTROL	18-20	MEDICINA	2º	4	3		4	3	4	4	4	3	2	3	4	4	1	3	2	3	1		3	1	3	3	1	1	4	4	4	1	2	3	3	2	3		3	3	4		3	1	4	4	4	3	3
CONTROL		MEDICINA	2º	4	2		3	3	3	4	4	3	4	3	4	3	1	3	3	2	1		4	3	4	3	1	2	4	3	4	1	2	3	2	2	3		3	2	3		3	3	3	4	3	4	3
CONTROL		MEDICINA	2º	4	2		4	2	4	4	4	4	2	3	4	4	1	4	3	2	1		4	2	4	4	1	3	4	4	4	2	3	4	2	2	4		3	1	4		4	1	4	4	4	3	3
CONTROL	18-20	MEDICINA	2º	4	1		3	4	4	3	3	3	2	3	4	3	1	4	4	4	1		4	1	4	2	1	1	4	4	4	1	4	2	1	2	4		4	1	4		4	1	4	4	3	4	2
CONTROL	20-22	MEDICINA	2º	4	3		4	2	2	4	3	3	2	3	4	3	1	2	1	2	2		2	1	3	2	1	1	4	4	3	1	1	2	3	2	4		4	1	4		4	1	2	4	4	1	2
CONTROL		MEDICINA	2º	3	2		2	4	4	4	3	2	3	4	4	4	3	4	4	4	1		4	4	3	4	1	2	3	1	2	1	3	4	1	2	3		3	1	3		3	1	3	3	3	3	1
CONTROL	18-20	MEDICINA	2º	4	3		4	2	3	3	4	4	3	4	4	4	3	3	3	4	1		3	2	4	4	1	2	4	4	4	2	4	4	2	3	4		4	3	4		4	3	4	4	4	4	3
CONTROL	18-20	MEDICINA	2º	4	3		3	3	4	3	3	3	2	3	4	4	2	3	3	3	1		3	2	3	4	1	2	3	3	3	2	4	3	2	2	4		3	1	3		3	3	3	4	3	3	2
CONTROL	20-22	MEDICINA	2º	4	2		3	2	4	4	4	4	2	3	4	4	1	3	3	4	2		4	4	4	4	1	2	4	4	4	1	4	3	2	4	3		4	1	4		4	3	4	4	4	4	3
CONTROL	20-22	MEDICINA	2º	4	3		3	4	4	4	4	3	3	4	4	4	1	4	3	1	1		4	3	3	3	1	1	4	4	4	1	3	3	1	3	4		4	4	4		4	3	4	4	4	4	4
CONTROL	18-20	MEDICINA	2º	4	3		4	4	4	4	3	4	2	3	4	4	1	4	2	3	1		4	2	3	4	2	2	4	4	3	1	3	3	1	3	4		4	1	4		4	3	4	4	4	4	2
CONTROL	18-20	MEDICINA	2º
CONTROL	24-26	MEDICINA	2º
CONTROL	18-20	MEDICINA	2º
CONTROL	18-20	MEDICINA	2º
CONTROL	18-20	MEDICINA	2º
CONTROL	18-20	MEDICINA	2º
CONTROL	18-20	MEDICINA	2º
CONTROL		MEDICINA	2º
CONTROL	18-20	MEDICINA	2º
INTERV	18-20	MEDICINA	2º	3	3		2	3	4	3	2	3	2	3	2	4	3	3	2	2	2		2	4	3	3	1	2	3	4	4	1	2	2	3	1	4		3	2	4		3	2	2	3	4	2	4
INTERV	18-20	MEDICINA	2º	4	3		3	3	4	3	4	3	3	3	3	3	2	4	3	2	1		4	2	3	4	2	3	4	3	4	1	2	4	3	3	3		4	4	3		4	2	4	4	4	3	4
INTERV	18-20	MEDICINA	2º	4	2		4	4	4	4	4	4	2	2	4	4	1	4	4	4	1		4	2	3	3	1	2	4	4	4	1	2	3	3	3	4		4	1	4		4	2	4	4	4	3	4
INTERV	18-20	MEDICINA	2º	3	2		3	4	4	4	4	3	3	4	4	4	1	4	3	3	1		4	3	3	3	1	2	4	4	4	1	4	3	2	3	4		4	1	3		4	2	4	4	3	3	3
INTERV	18-20	MEDICINA	2º	4	2		3	4	3	4	2	3	4	4	4	3	1	3	4	3	1		4	2	4	3	1	2	4	4	4	2	4	3	3	2	3		3	1	3		4	2	4	4	4	4	3
INTERV	18-20	MEDICINA	2º	3	2		4	2	4	4	3	2	2	3	4	4	1	4	4	4	1		2	1	2	4	1	2	4	4	2	1	2	3	2	4	4		3	2	4		3	3	3	3	4	4	1
INTERV	18-20	MEDICINA	2º	4	3		3	3	3	4	3	3	2	3	4	4	1	4	4	2	1		4	1	3	3	1	2	4	3	3	1	3	2	2	3	3		2	2	3		3	2	3	4	3	4	2
INTERV	18-20	MEDICINA	2º	4	3		4	4	4	3	4	4	1	3	4	4	1	4	2	2	1		4	2	4	4	1	3	4	4	4	1	4	4	2	2	4		4	2	4		4	2	4	4	4	4	4
INTERV	20-22	MEDICINA	2º	4	3		3	4	4	3	3	3	3	3	4	3	2	3	3	3	2		3	3	3	3	2	2	4	3	3	3	3	2	3	2	3		3	1	3		3	1	4	3	3	3	4
INTERV	18-20	MEDICINA	2º	3	2		3	2	4	1	4	4	2	3	4	3	1	2	2	1	2		3	2	2	2	1	2	4	3	3	1	2	3	2	3	3		3	1	3		2	1	4	3	3	2	3
INTERV	18-20	MEDICINA	2º	4	2		4	2	4	4	4	3	1	3	3	4	1	3	4	4	2		3	3	4	4	2	3	4	4	4	1	2	3	3	3	4		3	4	4		4	2	4	4	4	4	3
INTERV	18-20	MEDICINA	2º	4	1		3	2	4	4	2	2	1	4	4	4	1	4	3	4	4		3	2	4	3	1	3	4	3	2	1	3	2	3	4	3		3	2	2		4	2	4	4	4	4	1
INTERV	18-20	MEDICINA	2º	4	2		4	3	4	4	4	3	2	3	4	4	1	4	2	4	1		3	3	4	4	1	2	4	4	4	1	3	2	2	4	3		3	4	4		4	1	4	4	4	4	4
INTERV	18-20	MEDICINA	2º	4	2		3	2	4	3	4	4	1	2	4	4	1	4	4	4	1		4	4	4	4	1	4	4	4	4	4	4	1	4	4	4		4	1	4		4	1	4	4	4	4	4
INTERV	+26	MEDICINA	2º	4	2		3	4	3	4	4	4	3	4	4	4	1	4	4	4	1		4	1	4	4	1	2	4	2	4	1	4	3	1	2	4		4	2	3		4	4	4	4	4	4	4
INTERV	18-20	MEDICINA	2º	4	2		3	4	4	4	4	3	3	3	4	4	2	4	4	2	2		4	3	4	4	2	3	4	3	4	3	4	3	3	3	3		3	1	3		4	2	4	3	4	3	4
INTERV	24-26	MEDICINA	2º	4	2		3	4	4	3	3	2	1	4	4	4	3	3	1	4	1		4	3	3	4	4	4	4	3	3	1	4	2	4	3	4		4	1	3		4	4	3	4	4	4	4
INTERV	18-20	MEDICINA	2º	4	3		2	4	4	3	4	3	4	3	4	4	1	3	2	4	1		3	1	3	4	1	1	4	4	1	1	1	4	4	2	4		4	1	4		3	3	3	4	4	4	2
INTERV	18-20	MEDICINA	2º	2	1		4	4	4	1	3	3	1	3	4	3	3	2	2	1	2		3	4	3	4	1	2	4	4	4	1	3	3	4	1	3		3	1	2		3	1	4	4	4	3	4
INTERV	18-20	MEDICINA	2º	4	1		3	2	4	4	3	2	1	4	4	3	3	3	3	4	4		4	3	3	3	1	4	4	3	3	1	2	3	2	2	3		3	1	3		3	2	3	3	3	3	2
INTERV	18-20	MEDICINA	2º	4	1		4	2	3	3	4	4	1	3	3	4	1	4	3	4	4		4	4	4	4	1	1	4	4	1	1	3	4	2	3	4		4	2	4		4	2	4	4	4	4	4
INTERV	18-20	MEDICINA	2º	4	4		3	4	3	3	3	2	2	3	4	4	1	3	2	4	1		4	4	2	3	1	2	4	3	4	2	1	2	4	2	4		4	1	3		4	1	4	4	3	3	2
INTERV	18-20	MEDICINA	2º	4	1		2	2	3	3	3	3	3	2	3	3	1	4	3	2	1		4	3	3	3	1	4	4	4	4	1	3	2	3	2	3		3	1	2		4	1	3	4	4	4	4
INTERV		MEDICINA	2º	4	2		3	3	3	4	3	2	1	2	4	4	3	4	4	4	2		3	1	2	4	1	2	2	4	3	1	4	4	3	3	3		3	1	3		2	2	4	3	4	4	2
INTERV	18-20	MEDICINA	2º	4	2		3	3	3	4	3	3	2	4	4	4	1	3	4	4	1		4	2	3	4	1	1	3	2	3	1	4	3	2	1	3		4	1	3		4	4	2	3	3	4	3
INTERV	18-20	MEDICINA	2º	4	3		4	2	3	3	4	3	2	4	3	4	1	1	1	4	1		4	2	4	4	1	3	4	4	4	1	1	3	2	3	4		2	4	4		3	1	4	4	4	2	3
INTERV	+26	MEDICINA	2º	4	3		4	3	4	4	4	4	3	4	4	4	1	4	4	4	1		4	4	4	4	4	4	4	4	4	1	4	4	1	4	4		4	3	4		4	4	4	4	4	4	4
INTERV	22-24	MEDICINA	2º	4	2		4	3	4	4	4	3	1	4	4	4	2	4	4	4	1		4	4	4	4	4	2	4	4	4	1	3	2	4	2	4		4	1	4		3	4	2	3	4	4	4
INTERV	18-20	MEDICINA	2º	4	2		3	4	4	4	4	3	2	4	4	4	2	4	4	4	1		4	3	4	4	1	2	4	3	3	1	4	3	1	3	4		4	1	3		4	3	3	4	4	4	3
INTERV	18-20	MEDICINA	2º	4	3		3	2	4	4	3	4	3	3	4	4	1	2	4	3	1		4	2	4	3	1	2	4	4	4	1	2	3	3	2	3		3	1	3		4	3	4	4	4	4	4
[truncated: 83 more columns]

## Sheet: PROFESOR3
GRUPO	AGE	TITULACIÓN	CURSO	Q1	Q2	Q3	Q4	Q5	Q6	Q7	Q8	Q9	Q10	Q11	Q12	Q13	Q14	Q15	Q16	Q17	Q18	Q19	Q20	Q21	Q22	Q23	Q24	Q25	Q26	Q27	Q28	Q29	Q30	Q31	Q32	Q33	Q34	Q35	Q36	Q37	Q38	Q39	Q40	Q41	Q42	Q43	Q44	Q45	Q46
INTERV	18-20	MIX	1	4	3		4	3	3	3	4	4	3	3	4	4	3	3	2	4	1		2	1	3	3	2	3	4	4	4	1	4	3	3	3	4		4	4	4		4	2	4	4	4	4	3
INTERV	20-22	MIX	1	4	3		4	4	4	4	3	2	2	3	4	4	4	3	3	4	3		4	2	2	3	1	1	3	4	3	1	3	2	1	1	4		4	1	4		4	2	4	4	4	4	2
INTERV	18-20	MIX	1	4	2		4	1	4	3	3	3	3	4	4	4	4	4	4	4	2		3	4	4	4	2	4	4	4	4	1	4	3	2	3	4		4	2	3		4	3	4	4	4	3	4
INTERV	18-20	MIX	1	4	2		3	2	4	4	3	3	3	4	4	4	1	4	4	4	2		4	1	3	4	1	3	4	4	4	1	4	4	3	3	4		4	4	4		4	2	4	3	4	4	4
INTERV	+26	MIX	1	4	2		3	4	4	4	4	4	3	3	4	4	2	4	4	4	1		4	3	3	4	1	3	4	3	4	1	3	2	2	2	3		4	1	3		4	3	2	4	4	4	3
INTERV	24-26	MIX	1	4	3		3	2	2	4	4	3	2	4	4	4	2	2	3	4	2		3	2	3	2	1	3	4	2	3	1	3	2	4	3	4		3	1	2		3	4	3	4	2	3	2
INTERV	18-20	MIX	1	4	3		4	4	4	2	3	4	4	2	3	2	1	4	3	4	1		3	3	3	3	4	2	3	4	4	2	4	3	3	3	4		4	2	4		3	2	4	3	3	3	4
INTERV	18-20	MIX	1	2	2		4	4	3	4	1	2	3	4	4	3	2	1	4	4	1		3	4	3	3	1	4	3	2	4	1	1	2	1	2	4		2	1	4		4	1	4	4	3	3	3
INTERV	18-20	MIX	1	4	3		2	4	4	3	3	2	4	2	4	4	1	3		4	1		4	3	4	3	1	2	4	1	4	2	4	1	1	2	3		3	1	4		3	3	3	4	4	3	1
INTERV	18-20	MIX	1	1	1		2	1	1	1	1	1	1	1	1	1	1	1	1	1	3		1	1	1	1	1	2	1	1	1	2	1	2	1	2	1		1	4	1		1	1	1	1	1	1	1
INTERV	18-20	MIX	1	2	3		4	3	4	4	4	3	2	4	3	3	4	3	4	4	4		4	3	3	4	1	2	4	3	4	3	4	3	4	2	4		3	3	4		2	3	4	4	3	4	4
INTERV	18-20	MIX	1	3	3		4	4	3	3	4	4	3	2	4	4	2	4	3	2	1		3	1	3	3	1	2	4	4	3	1	3	3	2	2	3		4	2	3		3	2	4	4	4	3	4
CONTROL	20-22	MIX	1	4	2		4	3	4	4	4	4	3	3	4	4	1	3	3	2	1		4	2	4	4	1	2	4	3	4	1	4	4	2	3	4		4	1	4		4	3	4	3	4	4	4
CONTROL	18-20	MIX	1	4	1		2	3	4	4	3	3	2	4	1	4	4	4	4	4	4		4	4	4	4	1	4	4	4	4	1	4	4	4	4	4		4	4	4		4	4	4	4	4	4	4
CONTROL	22-24	MIX	1	4	2		2	4	4	4	4	4	3	4	4	4	1	4	3	4	1		4	2	3	4	2	3	4	3	4	1	4	3	2	3	4		4	2	3		4	4	4	3	3	4	4
CONTROL	18-20	MIX	1	4	3		2	2	3	2	4	3	2	3	4	3	2	3	3	4	1		3	1	2	4	1	3	4	3	3	1	4	2	3	2	3		4	2	3		4	2	3	4	4	3	3
CONTROL	18-20	MIX	1	4	2		3	4	3	4	4	2	4	3	3	3	4	3	3	2	3		2	4	3	4	2	3	3	3	4	3	2	3	3	4	4		3	3	2		3	2	4	4	3	3	4
CONTROL	18-20	MIX	1	4	2		4	3	3	4	4	3	3	3	4	3	3	4	3	3	2		3	3	3	3	3	3	4	3	3	1	3	3	2	2	3		4	1	3		2	3	3	4	4	3	4
[truncated: 83 more columns]

## Sheet: PROFESOR4
GRUPO	AGE	TITULACIÓN	CURSO	Q1	Q2	Q3	Q4	Q5	Q6	Q7	Q8	Q9	Q10	Q11	Q12	Q13	Q14	Q15	Q16	Q17	Q18	Q19	Q20	Q21	Q22	Q23	Q24	Q25	Q26	Q27	Q28	Q29	Q30	Q31	Q32	Q33	Q34	Q35	Q36	Q37	Q38	Q39	Q40	Q41	Q42	Q43	Q44	Q45	Q46
CONTROL		MEDICINA	3	4	3		2	4	4	3	3	4	2	3	3	3	1	4	4	4	1		4	1	3	4	1	4	4	4	4	3	3	4	3	2	4		4	1	4		3	2	4	4	4	4	4
CONTROL		MEDICINA	3	4	2		3	4	4	4	4	3	2	3	4	4	2	3	3	4	2		4	3	3	4	1	1	3	3	3	2	4	2	3	2	3		3	1	3		3	3	4	4	3	3	4
CONTROL		MEDICINA	3	4	2		3	3	4	2	4	3	2	3	3	4	1	3	2	4	1		3	3	4	4	1	1	4	3	4	2	2	3	2	2	4		3	1	3		4	4	4	4	4	3	4
CONTROL		MEDICINA	3	4	2		4	4	4	3	4	4	3	3	4	4	2	3	4	3	1		4	4	3	3	2	2	4	4	3	1	3	4	2	3	3		4	1	3		4	2	4	4	3	3	3
CONTROL		MEDICINA	3	4	3		3	2	3	4	3	4	2	4	4	3	1	4	3	3	1		4	4	3	4	2	3	4	4	4	1	4	2	2	3	4		4	1	4		3	2	4	3	4	4	3
CONTROL		MEDICINA	3	3	4		3	2	3	2	3	4	1	2	4	4	1	4	1	1	1		4	4	4	4	1	2	4	4	4	1	4	3	3	4	4		4	1	4		4	4	4	4	4	4	4
CONTROL	20-22	MEDICINA	3	4	2		3	4	4	4	4	3	2	3	3	4	1	3	4	4	1		4	4	4	3	2	3	3	3	4	2	3	4	2	2	4		4	1	3		3	4	4	4	3	3	3
CONTROL	20-22	MEDICINA	3	3	2		3	4	4	4	3	4	3	3	4	3	1	2	4	3	1		4	4	2	4	2	3	4	3	3	1	4	3	2	3	3		3	1	3		3	3	4	3	3	3	3
CONTROL		MEDICINA	3	4	2		3	4	3	4	3	4	2	3	3	3	1	4	4	4	1		4	2	2	4	1	3	3	3	3	1	3	3	2	3	3		3	1	3		3	3	4	4	4	3	4
CONTROL	20-22	MEDICINA	3	4	3		2	4	4	2	4	3	2	4	4	4	2	4	4	4	1		4	4	4	4	1	3	4	4	4	1	4	3	4	1	3		3	4	4		4	3	4	4	4	3	4
CONTROL		MEDICINA	3	3	2		3	3	4	3	4	3	2	4	4	4	3	3	3	4	3		3	3	4	4	1	2	4	3	3	2	4	2	3	1	3		4	2	3		3	2	3	4	4	4	2
CONTROL		MEDICINA	3	4	2		3	3	3	4	4	3	3	3	4	4	1	3	4	4	1		4	2	3	4	1	2	4	3	4	1	3	4	1	2	4		4	1	3		3	3	4	4	4	4	3
CONTROL		MEDICINA	3	4	2		4	3	3	4	4	1	1	2	4	3	1	3	4	4	2		3	4	3	3	1	1	4	3	4	1	3	3	3	3	3		3	2	3		3	2	3	4	4	3
CONTROL		MEDICINA	3	4	3		3	3	3	4	4	4	4	4	4	3	1	4	4	4	2		4	2	4	4	1	3	4	4	4	1	4	3	3	2	4		4	1	4		3	3	3	4	4	3	4
CONTROL	18-20	MEDICINA	3	3	2		3	3	3	4	4	3	3	4	4	4	2	4	4	4	1		4	2	4	4	1	3	4	3	4	1	4	3	3	3	3		3	1	3		3	3	2	4	3	3	4
CONTROL		MEDICINA	3	4	2		4	3	3	4	4	3	3	4	3	4	2	4	3	4	1		3	1	3	4	1	3	4	3	3	1	4	4	1	3	4		4	1	3		3	2	3	4	4	4	4
CONTROL	18-20	MEDICINA	3	4	1		4	3	4	4	4	3	3	3	4	4	1	3	4	4	1		4	3	2	3	1	4	4	3	4	1	4	3	2	3	3		4	4	3		4	1	4	4	3	4	3
CONTROL	18-20	MEDICINA	3	3	3		2	4	3	4	2	4	2	4	4	3	2	3	2	4	2		3	3	3	2	1	2	4	4	4	1	2	3	3	3	3		3	1	3		4	2	4	4	3	2	4
CONTROL		MEDICINA	3	4	1		4	4	4	4	4	4	3	4	4	4	4	4	4	4	1		4	2	4	4	2	4	4	4	4	1	4	4	1	2	4		4	2	4		4	4	3	4	4	4	4
CONTROL	18-20	MEDICINA	3	4	2		3	3	4	4	4	3	4	4	4	4	2	2	1	4	1		3	3	4	4	1	4	3	3	3	1	4	3	2	2	4		3	1	2		3	1	2	2	2	3	4
CONTROL		MEDICINA	3	4	3		3	2	3	4	4	3	1	3	4	4	4	4	4	2	1		3	3	3	4	2	2	4	4	3	1	4	4	3	3	3		4	2	3		3	1	4	4	3	3	2
CONTROL	18-20	MEDICINA	3	4	4		3	4	4	4	4	4	3	2	4	4	2	2	2	4	1		4	2	4	4	4	1	4	4	4	1	4	4	4	3	4		4	4	4		3	4	4	2	4	4	4
CONTROL	18-20	MEDICINA	3	4	1		3	3	3	4	3	3	3	3	3	3	1	3	4	2	2		3	1	2	3	2	3	4	3	3	1	3	3	1	3	3		3	2	3		3	2	3	3	3	3	3
CONTROL	20-22	MEDICINA	3	4	3		4	3	4	3	4	4	2	3	4	4	1	4	3	1	1		3	3	4	4	4	2	4	4	4	1	3	3	2	4	4		4	4	4		4	2	3	4	4	4	4
CONTROL	18-20	MEDICINA	3	4	3		3	4	4	4	4	3	4	4	4	4	4	3	4	4	3		4	4	3	3	1	3	4	4	4	1	1	3	2	2	3		3	1	4		4	2	4	4	4	4	1
CONTROL		MEDICINA	3	3	3		2	4	4	4	4	4	3	4	4	4	2	4	4	3	1		4	1	2	4	3	2	4	4	3	1	4	4	2	4	4		4	2	4		4	4	4	4	4	4	4
CONTROL	22-24	MEDICINA	3	3	3		2	4	4	4	4	4	2	3	4	3	3	4	4	4	4		4	3	3	2	2	3	4	4	4	4	3	4	2	4	3		3	1	3		3	2	3	2	3	3	4
CONTROL	18-20	MEDICINA	3	4	3		3	4	4	2	4	3	4	2	4	3	1	4	1	3	1		4	4	4	2	1	1	2	4	4	1	4	3	4	3	4		4	1	4		2	1	4	3	4	4	3
CONTROL	20-22	MEDICINA	3	3	2		3	2	4	4	4	3	1	3	4	4	1	4	2	4	1		4	2	3	3	1	4	3	2	3	1	4	3	4	2	3		4	1	3		3	1	2	3	4	4	1
CONTROL	18-20	MEDICINA	3	4	2		4	3	4	4	4	3	2	4	4	3	3	3	4	3	1		4	1	2	3	1	2	4	4	2	1	4	4	2	4	3		4	1	3		3	2	4	3	3	3	4
CONTROL	18-20	MEDICINA	3	3	3		3	2	3	2	3	2	2	2	3	3	2	3	3	4	1		4	4	4	3	1	2	4	4	4	1	4	2	4	3	4		4	1	4		4	1	4	4	3	3	2
INTERV		MEDICINA	3	4	3		3	4	3	2	4	3	4	4	4	4	2	3	2	3	1		4	2	3	3	1	3	4	4	4	2	4	3	3	2	3		3	1	3		3	1	3	3	3	4	4
INTERV		MEDICINA	3	4	4		4	3	4	2	4	2	1	2	4	3	1	4	1	2	1		3	4	3	4	1	1	4	4	4	1	4	3	4	3	3		4	1	3		4	2	4	3	4	3	2
INTERV	18-20	MEDICINA	3	3	3		2	3	4	4	3	3	3	4	4	4	2	3	4	4	1		4	3	3	4	1	3	4	3	4	1	2	2	3	2	3		3	1	4		3	2	4	3	3	3	4
INTERV	20-22	MEDICINA	3	4	2		3	3	4	4	4	3	3	4	3	4	1	2	2	3	1		3	2	4	4	1	2	4	3	4	2	2	4	3	2	3		3	1	3		3	2	3	3	3	3	2
INTERV	20-22	MEDICINA	3	4	2		3	3	4	4	3	4	3	4	3	4	1	3	2	3	1		3	3	3	3	1	4	4	3	3	2		3	3	2	3		3	2	3		3	3	3	3	3	3	3
INTERV	20-22	MEDICINA	3	4	1		4	2	3	3	4	2	1	2	4	2	1	2	1	4	1		3	2	2	2	1	1	1	3	3	4	2	3	2	1	3		2	1	2		2	3	4	3	3	3	2
INTERV	20-22	MEDICINA	3	4	3		4	4	4	4	4	3	2	2	3	3	1	3	3	2	1		2	3	3	3	1	3	4	3	3	2	3	3	2	2	3		3	1	3		4	3	3	3	3	3	3
INTERV	22-24	MEDICINA	3	4	2		3	4	4	4	4	4	4	4	4	4	1	4	4	3	1		4	1	3	4	1	3	4	3	3	1	4	4	2	3	4		4	1	4		4	4	4	4	3	3	4
INTERV		MEDICINA	3	4	2		3	4	3	4	3	4	3	3	4	4	1	4	4	4	1		4	3	3	4	3	3	4	4	4	1	4	3	2	3	3		4	4	4		3	3	4	4	4	4	4
INTERV		MEDICINA	3	4	3		4	3	4	4	3	4	1	4	4	4	1	2	4	4	1		4	4	3	3	1	2	4	4	4	1	4	1	2	2	4		4	1	4		4	1	4	4	2	3	3
INTERV	22-24	MEDICINA	3	4	2		4	4	3	4	4	2	4	4	4	4	1	4	4	4	1		4	4	3	4	1	2	4	4	4	1	3	2	1	3	4		3	1	3		4	3	4	4	4	4	4
INTERV	18-20	MEDICINA	3	4	3		4	4	3	3	3		2	3	4	4	1	4	2	4	2		4	1	4	3	1	4	4	2	4	1	4	3	2	3	3		4	1	4		4	1	4	4	4	4	3
INTERV	18-20	MEDICINA	3	4	1		4	3	4	4	4	4	4	4	4	4	1	4	3	4	1		4	4	4	4	4	1	4	4	4	1	4	4	1	4	4		3	4	4		3	3	4	3	4	4	4
INTERV		MEDICINA	3	4	2		3	3	4	4	3	2	3	3	3	3	2	3	2	2	1		3	3	2	3	1	1	4	3	3	1	2	2	4	2	3		4	1	3		3	1	4	3	4	4	3
INTERV		MEDICINA	3	4	3		3	1	3	2	4	2	1	3	4	4	3	3	3	4	1		2	2	2	2	1	2	4	4	3	1	2	2	4	2	4		4	1	4		2	1	4	3	4	3	4
INTERV	20-22	MEDICINA	3	3	3		4	4	3	3	4	4	2	2	3	4	2	4	1	3	2		3	3	4	4	1	3	3	4	4	1	2	3	3	3	4		3	3	4		4	3	4	4	4	3	4
INTERV	20-22	MEDICINA	3	4	2		3	4	4	4	4	3	2	4	3	3	1	4	4	4	1		3	2	2	3	1	3	4	4	3	2	3	4	2	3	4		3	3	4		4	3	4	4	4	3	3
INTERV	20-22	MEDICINA	3	4	2		4	4	4	4	3	3	3	4	4	4	1	3	2	4	1		4	3	4	4	1	3	4	3	4	1	4	2	2	3	4		4	1	4		4	2	4	4	4	4	2
INTERV		MEDICINA	3	4	2		4	4	4	4	3	4	3	3	4	4	2	3	4	4	2		4	3	3	3	1	1	3	4	4	1	3	3	2	3	3		4	2	3		3	2	4	3	3	3	4
INTERV	22-24	MEDICINA	3	4	3		3	4	4	4	4	4	3	4	4	4	1	3	4	4	1		4	3	4	3	3	3	4	4	4	1	4	3	4	3	4		4	1	3		4	3	4	4	4	4	4
INTERV		MEDICINA	3	4	2		4	4	4	4	3	4	2	4	4	4	2	3	4	4	1		3	2	4	4	1	2	4	4	4	1	3	4	2	2	4		4	1	3		4	3	4	4	4	3	4
INTERV		MEDICINA	3	4	3		2	4	4	4	4	4	2	4	4	4	4	4	3	4	1		3	3	4	4	1	2	4	4	4	2	3	4	3	2	4		4	3	4		4	2	4	4	4	4	4
INTERV		MEDICINA	3	4	2		4	3	4	3	2	4	2	4	4	4	2	4	4	4	1		4	4	4	4	1	1	4	4	3	1	1	3	3	2	4		4	2	4		4	1	4	4	4	4	4
INTERV	18-20	MEDICINA	3	4	2		3	3	4	4	4	4	3	3	4	4	1	4	3	4	1		4	4	4	4	3	4	4	4	4	3	3	3	2	3	4		4	2	4		4	4	4	4	4	4	4
INTERV	20-22	MEDICINA	3	4	3		3	2	4	4	2	4	2	4	4	4	1	3	3	4	1		3	3	3	3	2	3	4	4	4	1	2	3	2	3	4		3	3	4		4	1	4	4	4	3	4
INTERV		MEDICINA	3	4	1		4	2	4	4	3	3	1	4	4	3	1	3	2	4	1		3	3	1	3	1	3	3	3	1	1	1	3	2	1	3		3	1	3		3	1	3	3	3	3	3
INTERV		MEDICINA	3	3	3		3	2	3	4	2	3	1	3	4	3	2	2	3	4	2		3	4	2	3	1	1	3	3	3	1	2	1	3	2	3		3	1	3		3	2	4	3	3	3	3
INTERV	20-22	MEDICINA	3	4	3		3	3	4	4	4	3	4	3	3	4	1	4	2	4	2		4	3	2	4	1	2	4	4	4	1	2	3	2	3	4		4	2	4		3	3	4	4	4	3	3
INTERV	20-22	MEDICINA	3	4	2		4	3	4	4	3	3	2	2	3	3	1	3	4	2	1		3	2	4	4	1	2	3	4	4	1	2	2	2	3	4		4	1	3		3	2	3	3	4	3	2
INTERV		MEDICINA	3	4	3		2	3	4	4	3	3	3	1	4	4	1	3	2	1	2		4	4	3	3	1	1	4	4	3	1	3	3	3	4	4		4	1	4		4	1	3
INTERV	22-24	MEDICINA	3
INTERV	22-24	MEDICINA	3
INTERV	20-22	MEDICINA	3
INTERV	18-20	MEDICINA	3
INTERV	18-20	MEDICINA	3
INTERV	20-22	MEDICINA	3
[truncated: 83 more columns]

## Sheet: PROFESOR5
GRUPO	AGE	TITULACIÓN	CURSO	Q1	Q2	Q3	Q4	Q5	Q6	Q7	Q8	Q9	Q10	Q11	Q12	Q13	Q14	Q15	Q16	Q17	Q18	Q19	Q20	Q21	Q22	Q23	Q24	Q25	Q26	Q27	Q28	Q29	Q30	Q31	Q32	Q33	Q34	Q35	Q36	Q37	Q38	Q39	Q40	Q41	Q42	Q43	Q44	Q45	Q46
INTERV	+26	FISIOT	1	4	2		3	2	3	2	4	3	3	4	4	4	1	4	2	4	1		4	1	4	4	2	3	4	4	3	1	4	4	1	4	4		4	1	4		4	4	4	3	4	4	2
INTERV	22-24	FISIOT	1	4	3		3	4	4	4	4	3	4	4	4	3	1	3	4	2	1		4	4	3	3	1	1	4	4	4	1	2	4	1	3	4		4	1	3		3	3	4	3	4	3	1
INTERV	+26	FISIOT	1	3	2		3	2	3	4	4	4	4	2	4	4	1	3	4	4	2		4	3	3	2	2	3	4	3	3	1	3	2	2	2	3		3	1	2		3	3	4	4	3	3	3
INTERV	18-20	FISIOT	1	4	4		4	3	4	3	3	4	4	4	4	4	3	4	3	4	2		4	2	4	4	3	3	4	3	4	2	4	3	1	4	4		4	1	4		4	3	4	4	4	4	3
INTERV	20-22	FISIOT	1	4	2		2	2	3	4	3	3	2	4	4	3	1	3	3	1	1		3	2	3	4	1	1	4	4	3	1	4	2	2	3	4		4	1	3		2	2	3	4	4	3	4
INTERV	22-24	FISIOT	1	4	2		3	3	4	3	4	2	3	4	4	3	1	4	3	4	1		4	3	3	4	1	2	3	3	3	1	4	4	2	4	3		4	1	3		3	4	4	4	4	3	4
INTERV	+26	FISIOT	1	4	2		3	3	4	3	3	3	4	2	4	4	1	3	3	4	1		3	4	3	4	2	1	4	3	3	1	3	3	2	2	4		3	1	3		3	3	4	4	3	3	4
INTERV	18-20	FISIOT	1	4	2		4	3	4	4	4	3	4	4	3	4	1	3	3		1		3	4	4	4		3	4	4	4	1	4	3	2	2	4		4	2	3		4	3	4	4	4	3	3
INTERV	18-20	FISIOT	1	3	2		4	2	3	4	3	2	3	4	4	4	2	3	3	4	2		4	3	3	4	1	3	3	3	3	1	2	3	2	2	3		3	1	3		3	3	2	4	3	3	3
INTERV	22-24	FISIOT	1	4	2		4	3	2	4	3	3	1	4	4	1	2	3	3	3	1		4	3	1	4	1	3	4	2	3	1	1	4	1	4	3		4	1	4		2	4	3	4	3	1	1
INTERV	18-20	FISIOT	1	4	3		4	4	4	4	4	3	4	3	4	4	1	4	4	4	1		4	2	4	4	3	4	4	4	4	1	4	3	2	2	4		4	1	4		3	3	4	4	4	4	4
INTERV	18-20	FISIOT	1	4	2		4	3	3	4	4		2	4	3	4	3	3	2	3	3		4	3	4	3	1	3	2	3	3	2	2	2	3	2	3		4	1	2		4	2	2	4	4	3	2
INTERV	18-20	FISIOT	1	4			3	2	3	3	3	2	2	4	4	3	3	4	3	4	3		4	2	4	3	1	3	4	1	3		4	3	2	2	3		4	2	3		3	2	3	3	4	4	3
INTERV	20-22	FISIOT	1	4	3		2	3	4	3	3	3	2	4	4	4	4	4	3		3		4	4	3	3	2	3	3	4	4	1	3	2	2	3	4		4	1	4		3	3	4	3	4	4	2
INTERV	18-20	FISIOT	1	4	4		2	3	4	4	4	4	2	4	4	4	3	4	3	4	2		4	4	3	4	4	4	4	2	2	4	3	2	2	2	4		4	3	4		1	3	2	2	2	3	4
INTERV	18-20	FISIOT	1	4	3		3	4	4	4	3	4	3	3	4	2	4	4	3	4	2		4	3	3	4	1	3	4	2	2	3	4	3	2	3	4		4	1	3		1	3	2	2	2	1	2
CONTROL	22-24	FISIOT	1	4	1		4	2	3	4	4	4	2	4	4	4	1	3	3	4	1		4	4	3	3	1	2	4	4	4	1	2	3	2	3	3		3	2	4		3	2	4	3	4	4	4
CONTROL	24-26	FISIOT	1	4	4		3	4	4	3	2	4	2	4	3	2	1	3	4	3	1		4	4	2	4	1	1	4	4	4	1	4	2	1	1	3		3	1	3		3	3	4	4	4	3	4
CONTROL	18-20	FISIOT	1	4	2		3	4	3	2	3	3	4	2	3	3	1	4	1	4	1		4	3	3	3	1	3	4	3	4	1	3	4	2	2	3		3	1	3		3	1	3	2	3	2	4
CONTROL	18-20	FISIOT	1	4	3		3	3	4	4	4	3	3	4	4	2	3	4	4	4	4		4	3	4	4	4	4	4	3	4	1	4	4	1	2	3		4	3	4		3	4	4	3	3	3	4
CONTROL	18-20	FISIOT	1	3	2		3	2	3	4	4	3	3	3	4	2	3	3	4	4	1		3	3	3	3	1	4	3	3	2	4	4	4	3	3	3		3	1	4		3	3	3	3	3	3	4
CONTROL	+26	FISIOT	1	3	2		4	4	4	3	3	3	2	3	4	3	1	4	3	4	1		4	2	4	4	3	2	3	3	3	2	4	3	2	2	3		3	2	3		4	4	4	4	3	2	4
CONTROL	18-20	FISIOT	1	3	2		3	2	3	2	4	3	2	3	4	4	1	4	1		1		4	2	3	4	1	3	4	3	3	1	4	2	3	3	3		4	1	3		3	3	4	4	4	4	2
CONTROL	18-20	FISIOT	1	4	1		4	3	4	3	4	4	3	4	4	3	4	4	4	3	4		4	4	3	4	1	4	4	3	4	1	3	3	2	4	3		4	4	4		4	3	4	2	4	4	3
CONTROL	20-22	FISIOT	1	4	2		3	3	3	2	3	3	2	3	4	4	2	3	4	4	1		4	3	3	4	1	3	4	4	3	1	2	3	1	2	3		3	1	3		3	2	1	2	3	3	3
CONTROL	22-24	FISIOT	1	4	1		3	4	4	4	3	4	3	4	4	4	1	4	3	4	1		4	2	4	3	1	2	4	2	4	1	3	4	2	3	3		3	1	2		4	2	4	3	4	4	2
CONTROL	18-20	FISIOT	1	3	2		3	2	3	4	4	2	2	4	4	3	1	3	3	4	1		3	2	3	4	2	2	3	3	1	2	3	3	2	2	3		3	1	2		2	3	1	4	3	3	3
CONTROL	18-20	FISIOT	1	4	2		3	3	4	4	2	2	2	4	3	3	2	3	3	3	2		4	3	3	2	1	3	4	3	3	2	3	2	3	2	3		4	1	3		3	2	3	4	3	3	2
CONTROL	22-24	FISIOT	1	4	3		4	4	4	2	4	4	1	3	4	3	1	3	3	4	1		4		4	3	1	2	3	4	4	1	3	1	2	3	3		3	2	4		4	4	4	4	4	3	4
CONTROL	+26	FISIOT	1	4	2		4	1	3	4	4	4	1	4	4	4	1	3	4	4	1		4	1	4	4	2	4	4	3	3	1	4	4	2	3	4		4	1	4		4	4	4	4	4	4	2
CONTROL	+26	FISIOT	1	4	2		3	2	4	4	4	4	4	3	4	4	1	4	4	2	1		4	1	4	4	4	4	4	4	4	1	4	3	1	4	4		4	4	4		4	4	4	4	4	3	4
[truncated: 83 more columns]

## Sheet: PROFESOR6
GRUPO	AGE	TITULACIÓN	CURSO	Q1	Q2	Q3	Q4	Q5	Q6	Q7	Q8	Q9	Q10	Q11	Q12	Q13	Q14	Q15	Q16	Q17	Q18	Q19	Q20	Q21	Q22	Q23	Q24	Q25	Q26	Q27	Q28	Q29	Q30	Q31	Q32	Q33	Q34	Q35	Q36	Q37	Q38	Q39	Q40	Q41	Q42	Q43	Q44	Q45	Q46
CONTROL	18-20	CAFYD+Fisioterapia	2	4			4	4	4	3	3	3	2	2	3	3		4	3	4			4	4	4	4	2	1	4	4	4		4	2		1	4		3	2	4		3	3	1	4	3	3	4
CONTROL	18-20	CAFYD+Fisioterapia	2	4			3	2	3	3	4	4	3	3	4	3		3	2	4			3	4	4	4	2	3	3	3	3		2	3		2	3		3	1	3		3	2	3	3	3	3	3
CONTROL	18-20	CAFYD+Fisioterapia	2	4				3	4	4	4	3	2	4	4	4		2	3	4			4	2	1	4	1	3	4	4	3		4	3		3	4		4	2	2		3	2	4	4	3	3	3
CONTROL	18-20	CAFYD+Fisioterapia	2	4			2	3	4	3	3	4	4	3	4	4		3	2	3			4	3	3	3	1	1	4	4	4		1	3		2	3		3	4	4		3	2	4	4	4	3	3
CONTROL		CAFYD+Fisioterapia	2	4			2	3	4	3	3	2	2	3	3	3		3	3	4			4	1	2	4	1	2	3	3	2		3	3		2	3		3	1	2		3	3	3	3	3	3	3
CONTROL	18-20	CAFYD+Fisioterapia	2	4			2	3	3	4	3	3	3	4	4			43	4	4			4	3	3	4	2	3	4	3	4		4	2		4	3		4	4	3		2	3	3	4	4	4	3
CONTROL	20-22	CAFYD+Fisioterapia	2	4			3	3	3	4	2	2	2	4	4	3		3	3	3			3	2	3	3	1	3	3	4	3		3	3		3	3		3	1	3		3	3	3	4	4	4	3
CONTROL	18-20	CAFYD+Fisioterapia	2	4			4	4	4	4	4	2	2	3	3	4		4	4	1			3	4	4	3	1	4	3	4	4		2	3		3	4		3	1	4		3	1	3	3	4	3	4
CONTROL	20-22	CAFYD+Fisioterapia	2	4			2	3	4	4	4	3	1	2	4	4		3	4	4			4	3	3	3	1	3	4	4	4			3		2	4		4	1	4		3	2	4	4	4	3	4
CONTROL	18-20	CAFYD+Fisioterapia	2	4			3	2	3	3	4	3	1	4	3	4		3	2	4			4	3	3	3	1	3	3	3	3		2	3		1	3		3	1	3		3	1	3	3	3	3	3
CONTROL	18-20	CAFYD+Fisioterapia	2	4			3	4	4	3	4	3	1	3	4	4		4	4	3			4	3	4	4	1	3	4	3	4		4	3		2	3		4	1	4		4	2	3	4	4	4	3
CONTROL	18-20	CAFYD+Fisioterapia	2	3			3	3	3	4	4	2	1	3	3	4		3	2	4			3	3	3	2	1	3	3	3	4		2	2		2	3		4	1	3		2	1	3	4	3	2	2
CONTROL	18-20	CAFYD+Fisioterapia	2	3			3	3	3	3	3	2	2	3	3	2		4	3	4			3	2	3	3	1	3	4	3	3		2	2		2	3		2	1	3		3	2	2	2	3	3	2
CONTROL	18-20	CAFYD+Fisioterapia	2	4			3	3	4	3	4	3	1	3	3	4		4	3	4			4	3	2	4	1	4	3	2	3		3	3		2	3		4	1	4		3	2	4	4	4	4	4
CONTROL	24-26	CAFYD+Fisioterapia	2	3			3	3	4	3	3	2	2	2	3	4		4	4	4			3	2	3	3	4	3	4	3	3		3	4		3	3		4	2	4		2	1	2	3	4	4	3
CONTROL	20-22	CAFYD+Fisioterapia	2	4			3	3	4	4	4	3	1	3	1	4		3	4	4			4	4	3	4	4	4	3	4	4		2	2		4	3		4	1	3		4	1	4	3	4	4	3
CONTROL	20-22	CAFYD+Fisioterapia	2	4			4	3	3	3	4	3	2	2	4	4		3	3	4			4	4	3	3	2	3	4	4	3		4	4		4	3		3	2	4		4	4	4	4	4	4	2
CONTROL	18-20	CAFYD+Fisioterapia	2	4			4	3	4	4	3	4	4	3	4	3		4	4	4			3	3	3	3	1	2	4	4	4		2	3		2	4		3	1	4		4	2	4	4	4	2	4
CONTROL	18-20	CAFYD+Fisioterapia	2	4			4	3	4	4	4	2	1	4	4	4		4	4	4			4	3	1	4	1	3	4	4	3		1	4		3	4		4	1	4		4	3	1	1	3	2	3
CONTROL	18-20	CAFYD+Fisioterapia	2	4			2	3	3	4	4	3	2	2	4	3		3	4	4			4	3	3	4	1	2	3	4	3		3	4		3	3		4	4	3		3	3	3	3	3	4	4
CONTROL	22-24	CAFYD+Fisioterapia	2	4			3	3	4	4	4	3	2	3	4	4		3	3	4			4	1	4	4	3	4	3	4	4		4	3		3	4		3	1	4		4	4	4	4	4	4	3
CONTROL		CAFYD+Fisioterapia	2	3			3	2	3	3	3	3	2	2	3	3		4	3	4			3	3	3	3	1	2	3	3	2		2	2		2	3		3	1	3		3	2	2	3	3	3	3
CONTROL	20-22	CAFYD+Fisioterapia	2	3			3	2	3	2	3	3	2	3	4	3		4	3	3			3	3	4	3	1	2	3	3	3		2	2		2	3		3	4	3		4	1	3	4	4	4	4
INTERV	20-22	CAFYD+Fisioterapia	2	4			3	4	4	4	3	3	4	3	3	3		2	4	4			3	3	4	2	1	3	4	4	3		2	2		2	3		3	3	4		3	2	4	2	3	2	4
INTERV	18-20	CAFYD+Fisioterapia	2	4			4	2	3	4	3	3	2	2	3	3		4	4	4			4	4	3	3	1	2	4	4	3		3	2		1	3		3	1	4		3	2	4	4	4	3	2
INTERV	18-20	CAFYD+Fisioterapia	2	4			2	3	3	3	3	2	2	3	1	3		4	2	4			3	3	3	4	1	2	3	4	3		2	3		1	4		4	1	4		4	3	4	4	4	4	4
INTERV	18-20	CAFYD+Fisioterapia	2	2			3	3	3	4	2	3	2	2	3	3		3	3	3			3	2	3	2	1	2	3	2	3		3	1		2	3		3	1	2		3	3	3	3	3	2	3
INTERV	18-20	CAFYD+Fisioterapia	2	4			3	3	3	2	3	3	2	4	4	2		4	2	3			4	2	2	3	1	1	3	4	3		2	2		2	3		4	4	4		3	1	4	3	3	3	4
INTERV	18-20	CAFYD+Fisioterapia	2	4			2	4	4	4	4	4	4	4	4	4		3	4	3			4	4	3	3	1	2	4	4	4		3	4		4	4		4	1	4		4	3	4	4	4	3	4
INTERV	18-20	CAFYD+Fisioterapia	2	4			4	2	3	3	3	2	2	3	3	3		4	2	3			3	4	4	4	1	3	3	4	4		1	2		2	3		3	1	3		2	2	4	3	4	2	3
[truncated: 83 more columns]
